# Supplementary material for: Arachidonic Acid Drives Postnatal Neurogenesis and Elicits a Beneficial Effect on Prepulse Inhibition, a Biological Trait of Psychiatric Illnesses
Source: PLoS One. 2009 Apr 8;4(4):e5085. doi: 10.1371/journal.pone.0005085 (PMC2663848; doi:10.1371/journal.pone.0005085)
Supplement: Table S1 — List of primary and secondary antibodies used in the current study. (0.02 MB XLS) [file pone.0005085.s010.xls]

## Sheet: Sheet1
	Table S1. Antibody list
	Primary antibody
	Marker	Species, isotype	Dilution	Vender
	Fabp7	rabbit IgG	1:500	Abdelwahab et al., 2003
	Fabp5	rabbit IgG	1:500	Owada et al., 2002
	BrdU	mouse IgG	1:100	Becton Dickinson, San Jose, CA
	BrdU	rat IgG2a	1:200	MorphoSys UK Ltd, Oxford, UK
	nestin	mouse IgG	1:100	CHEMICON, Temecula, CA
	GFAP	rabbit IgG	1:1000	DAKO, Glostrup, Denmark
	PSA-NCAM	mouse IgM	1:1000	CHEMICON, Temecula, CA
	NeuN	mouse IgG	1:200	CHEMICON, Temecula, CA
	Calbindin D-28k	rabbit IgG	1:3000	SWANT, Bellinzona, Switzerland
	Secondary antibody
	Marker	Species, isotype	Label	Dilution	Vender
	anti mouse IgG	goat IgG	Alex Fluor 488 or 594	1:400	Invitrogen, Eugene, OR
	anti mouse IgM	goat IgG	Alex Fluor 488 or 594	1:400	Invitrogen, Eugene, OR
	anti rabbit IgG	goat IgG	Alex Fluor 488 or 594	1:400	Invitrogen, Eugene, OR
	anti mouse IgG	goat IgG	Cy2 or Cy3	1:200	Jackson, WestGrove, PA
	anti rat IgG	goat IgG	Cy2 or Cy3	1:200	Jackson, WestGrove, PA
