# Supplementary material for: Arachidonic Acid Drives Postnatal Neurogenesis and Elicits a Beneficial Effect on Prepulse Inhibition, a Biological Trait of Psychiatric Illnesses
Source: PLoS One. 2009 Apr 8;4(4):e5085. doi: 10.1371/journal.pone.0005085 (PMC2663848; doi:10.1371/journal.pone.0005085)
Supplement: Table S2 — Summary of relationship between postnatal neurogenesis and PPI shown in this study. (0.01 MB XLS) [file pone.0005085.s011.xls]

## Sheet: Sheet1
	Table S2. Summary of relationship between neurogenesis and PPI shown in this study
		Postnatal neurogenesis	PPI
	Pax6 (+/-)
	MAM
	ARA
